# Supplementary material for: A rare case of dual left anterior descending artery type 4 in inferior myocardial infarction patient: a case report
Source: Eur Heart J Case Rep. 2025 Feb 5;9(2):ytaf032. doi: 10.1093/ehjcr/ytaf032 (PMC11830952; doi:10.1093/ehjcr/ytaf032)
Supplement: ytaf032_Supplementary_Data [file ytaf032_supplementary_data.zip]

Archive with 5 entries (5 files):
- Serial ECGs.pdf
- Video 1-1.avi
- Video1-2.avi
- Video1-3.avi
- Video1-4.avi
